# Supplementary material for: CircFOXO3 upregulation mediates the radioresistance of glioblastoma by affecting cellular metabolome
Source: Front Pharmacol. 2024 Oct 10;15:1479480. doi: 10.3389/fphar.2024.1479480 (PMC11499195; doi:10.3389/fphar.2024.1479480)
Supplement: Supplementary file 1 [file Table1.XLSX]

## Sheet: Sheet2
miRNA	circRNA	context+ score percentile
hsa-miR-604	circFOXO3(circ_0006404)	98
hsa-miR-1205	circFOXO3(circ_0006404)	96
hsa-miR-153	circFOXO3(circ_0006404)	96
hsa-miR-558	circFOXO3(circ_0006404)	96
hsa-miR-572	circFOXO3(circ_0006404)	96
hsa-miR-647	circFOXO3(circ_0006404)	96
hsa-miR-361-3p	circFOXO3(circ_0006404)	95
hsa-miR-543	circFOXO3(circ_0006404)	95
hsa-miR-662	circFOXO3(circ_0006404)	95
hsa-miR-1245	circFOXO3(circ_0006404)	93
hsa-miR-507	circFOXO3(circ_0006404)	93
hsa-miR-1270	circFOXO3(circ_0006404)	93
hsa-miR-520g	circFOXO3(circ_0006404)	92
hsa-miR-520h	circFOXO3(circ_0006404)	92
hsa-miR-636	circFOXO3(circ_0006404)	92
hsa-miR-335	circFOXO3(circ_0006404)	90
hsa-miR-620	circFOXO3(circ_0006404)	90
hsa-miR-557	circFOXO3(circ_0006404)	89
hsa-miR-887	circFOXO3(circ_0006404)	87
hsa-miR-564	circFOXO3(circ_0006404)	86
hsa-miR-1231	circFOXO3(circ_0006404)	85
hsa-miR-644	circFOXO3(circ_0006404)	85
hsa-miR-640	circFOXO3(circ_0006404)	84
hsa-miR-198	circFOXO3(circ_0006404)	81
hsa-miR-615-5p	circFOXO3(circ_0006404)	81
hsa-miR-1299	circFOXO3(circ_0006404)	79
hsa-miR-151-3p	circFOXO3(circ_0006404)	79
hsa-miR-516b	circFOXO3(circ_0006404)	79
hsa-miR-657	circFOXO3(circ_0006404)	79
hsa-miR-876-3p	circFOXO3(circ_0006404)	79
hsa-miR-892b	circFOXO3(circ_0006404)	77
hsa-miR-339-3p	circFOXO3(circ_0006404)	76
hsa-miR-1273	circFOXO3(circ_0006404)	75
hsa-miR-624	circFOXO3(circ_0006404)	75
hsa-miR-876-3p	circFOXO3(circ_0006404)	74
hsa-miR-432	circFOXO3(circ_0006404)	73
hsa-miR-1270	circFOXO3(circ_0006404)	73
hsa-miR-620	circFOXO3(circ_0006404)	73
hsa-miR-1287	circFOXO3(circ_0006404)	71
hsa-miR-629	circFOXO3(circ_0006404)	71
hsa-miR-338-3p	circFOXO3(circ_0006404)	70
hsa-miR-1233	circFOXO3(circ_0006404)	69
hsa-miR-7	circFOXO3(circ_0006404)	68
hsa-miR-1236	circFOXO3(circ_0006404)	66
hsa-miR-1248	circFOXO3(circ_0006404)	65
hsa-miR-892a	circFOXO3(circ_0006404)	65
hsa-miR-890	circFOXO3(circ_0006404)	65
hsa-miR-648	circFOXO3(circ_0006404)	61
hsa-miR-346	circFOXO3(circ_0006404)	60
hsa-miR-1184	circFOXO3(circ_0006404)	59
hsa-miR-191	circFOXO3(circ_0006404)	59
hsa-miR-335	circFOXO3(circ_0006404)	59
hsa-miR-647	circFOXO3(circ_0006404)	59
hsa-miR-432	circFOXO3(circ_0006404)	57
hsa-miR-545	circFOXO3(circ_0006404)	57
hsa-miR-626	circFOXO3(circ_0006404)	56
hsa-miR-1180	circFOXO3(circ_0006404)	54
hsa-miR-615-3p	circFOXO3(circ_0006404)	51
hsa-miR-1250	circFOXO3(circ_0006404)	44
